# Supplementary material for: Proteome Regulation during Olea europaea Fruit Development
Source: PLoS One. 2013 Jan 17;8(1):e53563. doi: 10.1371/journal.pone.0053563 (PMC3547947; doi:10.1371/journal.pone.0053563)
Supplement: Table S2 — Protein spot accumulation profile during drupe development. (XLS) [file pone.0053563.s002.xls]

## Sheet: Table 1
Spot number	Protein name	Fold Change	Anova (p)	Accumulation profile
909	Ole e 12.01 allergen	7.54936	6.19e-08
910	Ole e 12.01 allergen	7.10836	2.07e-06
912	Ole e 12.01 allergen	8.05522	2.37e-07
867	Ole e 12.01 allergen	2.01081	0.0106939
625	S-adenosylmethionine synthase 2	2.00009	0.000256787
628	S-adenosylmethionine synthase 2	2.66954	4.44e-05
592	S-adenosylmethionine synthase 3 isoform 2	3.87554	7.41e-07
623	s-adenosylmethionine synthetase 5	2.27375	1.86e-05
2020	s-adenosylmethionine synthetase 6	2.71409	4.33e-05
624	s-adenosylmethionine synthetase	2.3602	2.85e-05
141	methionine synthase	4.98294	0.00019061
146	methionine synthase	4.52381	2.32e-07
155	methionine synthase	3.66838	4.26e-07
164	methionine synthase	3.59153	1.69e-05
165	methionine synthase	2.88942	0.000364373
46	cell division control protein	3.03536	0.000199074
51	cell division control protein	4.77607	2.24e-07
52	cell division control protein	4.63505	1.3e-06
66	cell division cycle protein 48 homolog	2.38596	0.000578561
1037	14-3-3 protein	2.25041	1.53e-05
533	Tubulin, alpha-tubulin	5.85955	0.000114477
537	Tubulin, alpha-tubulin	3.18599	9.75e-05
500	tubulin, beta	3.26545	3.24e-06
1176	ascorbate peroxidase	3.1956	0.000279899
1182	ascorbate peroxidase	2.91116	2.97e-06
2017	ascorbate peroxidase	2.86807	2.09e-05
449	catalase	4.11967	9.84e-06
450	Catalase isozyme 3	5.40875	4.91e-05
944	lactoylglutathione lyase	2.31582	1.62e-06
945	lactoylglutathione lyase	2.41713	1.3e-05
271	beta-glucosidase	3.47169	0.000237759
276	beta-glucosidase	2.37568	0.00386798
291	beta-glucosidase	2.2819	0.000997305
304	beta-glucosidase	2.24279	0.00324399
305	beta-glucosidase	2.55355	0.000238513
309	beta-glucosidase	2.00346	0.00299969
310	beta-glucosidase	2.16014	0.000485565
109	hydrolase, hydrolyzing O-glycosyl compounds	5.76508	0.000300941
110	hydrolase, hydrolyzing O-glycosyl compounds	3.31295	1.21e-05
2048	hydrolase, hydrolyzing O-glycosyl compounds	3.73841	5.73e-06
797	NAD-dependent glyceraldehyde 3-P dehydrogenase	2.52996	6.21067e-05
44	Glucose-regulated protein 94 homolog	2.85423	2.33e-05
209	transketolase	3.25271	6.62e-07
210	Transketolase, chloroplastic	2.97022	0.000175226
169	transketolase	3.31977	3.84e-05
361	pyrophosphate-dependent phosphofructokinase β-subunit	2.09408	0.00429414
853	pyruvate dehydrogenase E1 component subunit beta	3.09201	8.98e-06
854	pyruvate dehydrogenase E1 component subunit beta	3.29468	9.31e-07
2024	Glyceraldehyde-3-phosphate dehydrogenase	2.90111	0.0020046
820	enoyl ACP reductase	7.00756	3.39e-09
821	enoyl ACP reductase	5.16875	5.38e-07
833	enoyl ACP reductase	2.35864	4.13e-05
838	enoyl ACP reductase	3.17916	8.78e-07
2025	enoyl ACP reductase	4.37616	2.19e-09
2026	enoyl ACP reductase	6.39053	1.03e-07
152	acetyl co-enzyme A carboxylase carboxyltransferase α-subunit	2.34362	0.000198565
53	lipoxygenase 2	4.72168	1.93e-05
54	lipoxygenase 2	3.94701	0.000344998
55	lipoxygenase 2	4.17716	0.000111709
56	lipoxygenase 2	3.63134	0.000393495
211	NADP-malic enzyme	2.82049	6.8e-06
220	NADP-malic enzyme	2.60865	0.00181544
226	NADP-malic enzyme	2.20521	0.00201644
1462	maturase K	5.15911	0.00174019
1135	acetone-cyanohydrin lyase	4.45616	0.00050993
1133	acetone-cyanohydrin lyase	4.97353	0.000658575
331	annexin P38	3.82749	5.26e-07
848	annexin	2.03693	0.000695973
658	GDP-D-mannose 3',5'-epimerase	2.01566	0.00134289
659	GDP-mannose-3,5-epimerase	2.02602	0.000945092
267	NO BLAST	11.0435	0.00376779
2028	Unknown	3.13424	3.95e-05
1665	hypothetical protein SORBIDRAFT_05g027220	2.26927	0.000297718
231	NO BLAST	2.04624	0.000237112
1570	NO BLAST	2.37592	0.000610366
757	PII protein	2.12746	0.0079602
1204	predicted protein	4.00967	9.44e-06
1151	Predicted protein	2.2322	0.000633885
1465	predicted protein	2.31257	0.00261378
1265	quinone reductase family protein	3.00909	5.71e-05
323	protein disulfide isomerase	3.37229	0.000302032
1022	thioredoxin-related protein isoform 2	2.55314	3.96e-05
1545	Phosphatidylinositol-4-phosphate 5-kinase	2.23023	0.000337364
1492	4-coumarate:coenzyme A ligase 1	3.87027	0.00116168
1202	chlorophyll A/B binding protein	2.5472	0.00420397
1220	chlorophyll A/B binding protein	4.80696	1.14e-05
1162	chlorophyll a/b-binding protein precursor	3.76481	0.00354576
994	oxygen evolving complex 33 kDa photosystem II protein	3.27665	6.3e-07
995	oxygen evolving complex 33 kDa photosystem II protein	2.8582	4.32e-05
996	oxygen evolving complex 33 kDa photosystem II protein	2.87912	1.72e-06
997	oxygen evolving complex 33 kDa photosystem II protein	3.92068	8.28e-07
998	oxygen evolving complex 33 kDa photosystem II protein	2.69026	6.6e-06
993	oxygen evolving enhancer protein 1	2.30641	0.00278156
1309	Oxygen-evolving enhancer protein 2	3.0123	7.94e-05
1893	photosystem I iron-sulfur center	2.8033	0.000483037
329	RuBisCO large subunit-binding protein subunit alpha	3.06475	2.14e-06
1218	eIF3 - Eukaryotic translation initiation factor 3 subunit	2.09193	0.00894611
581	eIF-4A - dead box ATP-dependent RNA helicase	2.07341	0.00242621
575	eIF-4A -dead box ATP-dependent RNA helicasee	4.36807	3.21e-06
199	heat shock 70 kDa	2.7592	1.27e-05
201	heat shock 70 kDa	3.46681	9.15e-06
202	heat shock 70 kDa	3.12477	1.28e-05
179	heat shock 70 kDa cognate protein 1	3.96895	0.000481072
235	heat shock 70 kDa cognate protein 1	2.54328	1.92e-05
233	heat shock 70kDa protein 1/8	3.23412	0.000140536
178	heat shock protein 70 kDa	9.40983	2.42e-07
234	heat shock protein 70 kDa	2.62805	9.81e-06
177	heat shock protein 70kDa	7.48829	4.28e-05
140	heat shock protein 90-2	5.73865	7.28e-06
144	heat shock protein 90-2	8.82823	2.85e-08
149	heat shock protein Hsp90-1	5.88496	6.08e-07
148	heat shock protein Hsp90-1 molecular chaperone	4.40211	3.63e-07
150	Heat shock protein Hsp90-2 molecular chaperone	6.7733	3.05e-06
185	heat shock protein	7.34473	1.41e-06
184	heat shock protein	7.60929	1.79e-07
196	heat shock 70 kDa	2.31464	0.000243897
1528	small heat shock protein	3.8511	1.08e-07
1541	small heat shock protein	9.98844	4.49e-08
1505	small molecular heat shock protein	2.88079	0.000558213
442	V-ATPase B subunit	2.81667	0.000180215
426	ATPase alpha subunit	2.19853	6.76e-06
