# Supplementary material for: Proteome Regulation during Olea europaea Fruit Development
Source: PLoS One. 2013 Jan 17;8(1):e53563. doi: 10.1371/journal.pone.0053563 (PMC3547947; doi:10.1371/journal.pone.0053563)
Supplement: Table S3 — Schematic representation of the comparison between protein and transcript profiles. Proteins of interest were grouped according to their function. For each protein, the spot number assigned by the image analysis software(ProgenesisSameSpot - Nonlinear Dynamics) and the schematic evolution during development were reported. For transcripts, the total number of TCs, their list and their schematic prevalent trend during developmentwere also reported. When a prevalent trend was not evident for a given gene function, additional trend graphs were reported. (XLS) [file pone.0053563.s003.xls]

## Sheet: Table 2
Protein function	Spot number	Schematic protein evolution during development	Number of putative corresponding TC	TC identifier	Schematic and prevalent evolution of putative TC during development
S-adenosylmethionine synthetase	592-623-624-625-628-2020		6	OLEEUCl006779:Contig5	3 TC decreasing
				OLEEUCl006889:Contig3
				OLEEUCl006779:Contig2
				OLEEUCl006889:Contig2
				OLEEUCl006779:Contig3
				OLEEUCl027907:Contig1
					3 TC increasing
Cell division cycle protein 48 homolog	66		1	OLEEUCl010852:Contig3	1 TC increasing
14-3-3 protein	1037		2	OLEEUCl023576:Contig1	2 TC increasing
				OLEEUCl004614:Contig1
Tubulin, alpha-tubulin	533-537		8	OLEEUCl021769:Contig1	6 TC increasing
				OLEEUCl051890:Contig1
				OLEEUCl027144:Contig1
				OLEEUCl051890:Contig2
				OLEEUCl024560:Contig2
				OLEEUCl005220:Contig1
				OLEEUCl006226:Contig1
				OLEEUCl016475:Contig1
Tubulin, beta	500		6	OLEEUCl001375:Contig1	4 TC decreasing
				OLEEUCl039599:Contig1
				OLEEUCl022803:Contig1
				OLEEUCl009775:Contig1
				OLEEUCl010732:Contig1
				OLEEUCl037075:Contig1
Ascorbate peroxidase	1176-1182-2017		4	OLEEUCl004909:Contig1	4 TC increasing
				OLEEUCl029807:Contig1
				OLEEUCl030729:Contig1
				OLEEUCl019479:Contig1
Catalase	449-450		1	OLEEUCl074591:Contig2	1 TC increasing
Lactoylglutathione lyase	944-945		2	OLEEUCl011602:Contig2	2 TC decreasing
				OLEEUCl011602:Contig3
Beta-glucosidase	271-276-291-304-305-310		7	OLEEUCl002258:Contig2	7 TC decreasing
				OLEEUCl003319:Contig1
				OLEEUCl002258:Contig1
				OLEEUCl006335:Contig1
				OLEEUCl002047:Contig2
				OLEEUCl008587:Contig1
				OLEEUCl003319:Contig2
Glyceraldehyde 3-P dehydrogenase	797-2024		8	OLEEUCl004899:Contig2	5 TC increasing
				OLEEUCl022518:Contig2
				OLEEUCl019949:Contig1
				OLEEUCl004102:Contig3
				OLEEUCl022518:Contig3
				OLEEUCl043180:Contig1
				OLEEUCl003771:Contig1
				OLEEUCl043571:Contig1
Transketolase	209-210-169		1	OLEEUCl058696:Contig1	1 TC increasing
Phosphofructokinase	361		3	OLEEUCl068942:Contig1	3 TC decreasing
				OLEEUCl022253:Contig1
				OLEEUCl021757:Contig2
Pyruvate dehydrogenase E1 component subunit beta	853-854		4	OLEEUCl041849:Contig1	3 TC increasing
				OLEEUCl030330:Contig1
				OLEEUCl036218:Contig5
				OLEEUCl024790:Contig1
Enoyl ACP reductase	820-821-833-838-2025-2026		2	OLEEUCl032465:Contig3	2 TC increasing
				OLEEUCl025995:Contig1
Acetyl co-enzyme A carboxylase carboxyltransferase alpha subunit	152		2	OLEEUCl021309:Contig5	2 TC increasing
				OLEEUCl021309:Contig4
Lipoxygenase	53-54-55-56		3	OLEEUCl048027:Contig3	2 TC increasing
				OLEEUCl012923:Contig4
				OLEEUCl007062:Contig1
NADP-malic enzyme	211-220-226		8	OLEEUCl033971:Contig1	8 TC increasing
				OLEEUCl009240:Contig1
				OLEEUCl012956:Contig7
				OLEEUCl012956:Contig3
				OLEEUCl012956:Contig5
				OLEEUCl012956:Contig1
				OLEEUCl012956:Contig2
				OLEEUCl007436:Contig2
Maturase K	1462		1	OLEEUCl001749:Contig1	1 TC decreasing
GDP-D-mannose 3',5'-epimerase	658-659		3	OLEEUCl010191:Contig1	2 TC decreasing
				OLEEUCl010191:Contig3
				OLEEUCl010191:Contig4
Thioredoxin-related protein	1022		4	OLEEUCl022404:Contig1	3 TC increasing
				OLEEUCl021093:Contig1
				OLEEUCl014793:Contig4
				OLEEUCl001435:Contig1
4-coumarate:coenzyme A ligase	1492		1	OLEEUCl054673:Contig2	1 TC decreasing
Chlorophyll a/b-binding protein precursor	1202-1162-1220		20	OLEEUCl005760:Contig1	20 TC decreasing
				OLEEUCl001282:Contig2
				OLEEUCl044805:Contig1
				OLEEUCl017425:Contig3
				OLEEUCl010556:Contig1
				OLEEUCl006389:Contig2
				OLEEUCl017425:Contig1
				OLEEUCl006389:Contig1
				OLEEUCl012132:Contig1
				OLEEUCl005943:Contig1
				OLEEUCl017425:Contig2
				OLEEUCl012132:Contig3
				OLEEUCl010166:Contig2
				OLEEUCl003919:Contig1
				OLEEUCl007738:Contig2
				OLEEUCl005760:Contig3
				OLEEUCl009855:Contig1
				OLEEUCl004503:Contig1
				OLEEUCl007738:Contig1
				OLEEUCl010166:Contig3
Oxygen evolving enhancer protein	993-1309		8	OLEEUCl010749:Contig2	8 TC decreasing
				OLEEUCl010749:Contig7
				OLEEUCl010749:Contig4
				OLEEUCl009427:Contig1
				OLEEUCl011082:Contig3
				OLEEUCl011082:Contig2
				OLEEUCl009427:Contig2
				OLEEUCl010749:Contig3
RuBisCO large subunit-binding protein subunit alpha	329		1	OLEEUCl007163:Contig1	1 TC decreasing
eIF3	1218		3 TC	OLEEUCl023728:Contig1	2 TC increasing
				OLEEUCl022588:Contig1
				OLEEUCl012899:Contig1
eIF-4A	575-581		1	OLEEUCl017791:Contig1	1 TC increasing
Heat shock 70 kDa	177-178-179-184-196-199-201-202-233-234-235		11 TC	OLEEUCl025104:Contig1
				OLEEUCl024459:Contig1
				OLEEUCl007013:Contig1
				OLEEUCl018949:Contig1	9 TC increasing
				OLEEUCl003515:Contig4
				OLEEUCl026160:Contig1
				OLEEUCl003515:Contig1
				OLEEUCl003515:Contig9
				OLEEUCl003515:Contig10
				OLEEUCl015503:Contig1
				OLEEUCl008130:Contig1
High molecular weight Hsp	140-144-148-149-150		4 TC	OLEEUCl031324:Contig2	2 TC increasing
				OLEEUCl006502:Contig1
				OLEEUCl008621:Contig1
				OLEEUCl011019:Contig5
					2 TC decreasing
					1 TC unchanging
Low molecular weight Hsp	1505-1541-1528		2 TC	OLEEUCl010442:Contig1
				OLEEUCl005617:Contig1
ATPase	442-426	spot 442	5 TC	OLEEUCl029508:Contig1	3 TC increasing
				OLEEUCl028516:Contig1
				OLEEUCl020380:Contig1
				OLEEUCl006210:Contig1
				OLEEUCl006874:Contig2
		spot 426
Annexin	331-848	spot 331	5	OLEEUCl065926:Contig1	4 TC increasing
				OLEEUCl065926:Contig2
				OLEEUCl073341:Contig1
				OLEEUCl055326:Contig1
				OLEEUCl012211:Contig1
		spot 848
